# Supplementary material for: Vancomycin is a risk factor for acute pancreatitis and increases the mortality rate in patients with severe pancreatitis
Source: Front Immunol. 2026 Jan 12;16:1701491. doi: 10.3389/fimmu.2025.1701491 (PMC12832463; doi:10.3389/fimmu.2025.1701491)
Supplement: Supplementary file 1 [file Table1.xlsx]

## Sheet: Table S1 Edema score
Label	group 1(Mean±std)	group 2(Mean±std)	Rank Sum Test	Kruskal-Wallis rank sum test
Edema	Control(0.20±0.27)	3 day(1.00±0.50)	0.03	7.2e-5
	Control(0.20±0.27)	4 day(1.90±0.42)	0.01
	Control(0.20±0.27)	5 day(2.40±0.42)	0.01
	Control(0.20±0.27)	6 day(3.30±0.45)	0.0099
	Control(0.20±0.27)	7 day(3.60±0.42)	0.01
	3 day(1.00±0.50)	4 day(1.90±0.42)	0.03
	3 day(1.00±0.50)	5 day(2.40±0.42)	0.01
	3 day(1.00±0.50)	6 day(3.30±0.45)	0.01
	3 day(1.00±0.50)	7 day(3.60±0.42)	0.01
	4 day(1.90±0.42)	5 day(2.40±0.42)	0.13
	4 day(1.90±0.42)	6 day(3.30±0.45)	0.01
	4 day(1.90±0.42)	7 day(3.60±0.42)	0.01
	5 day(2.40±0.42)	6 day(3.30±0.45)	0.02
	5 day(2.40±0.42)	7 day(3.60±0.42)	0.01
	6 day(3.30±0.45)	7 day(3.60±0.42)	0.32

## Sheet: Table S2 Acinar necrosis score
Label	group 1(Mean±std)	group 2(Mean±std)	Rank Sum Test	Kruskal-Wallis rank sum test
Acinar necrosis	Control(0.0e+0±0.0e+0)	3 day(0.60±0.42)	0.02	8.1e-05
	Control(0.0e+0±0.0e+0)	4 day(1.10±0.42)	0.0071
	Control(0.0e+0±0.0e+0)	5 day(1.40±0.42)	0.0071
	Control(0.0e+0±0.0e+0)	6 day(2.70±0.57)	0.0073
	Control(0.0e+0±0.0e+0)	7 day(3.60±0.42)	0.0071
	3 day(0.60±0.42)	4 day(1.10±0.42)	0.13
	3 day(0.60±0.42)	5 day(1.40±0.42)	0.03
	3 day(0.60±0.42)	6 day(2.70±0.57)	0.01
	3 day(0.60±0.42)	7 day(3.60±0.42)	0.01
	4 day(1.10±0.42)	5 day(1.40±0.42)	0.37
	4 day(1.10±0.42)	6 day(2.70±0.57)	0.01
	4 day(1.10±0.42)	7 day(3.60±0.42)	0.01
	5 day(1.40±0.42)	6 day(2.70±0.57)	0.02
	5 day(1.40±0.42)	7 day(3.60±0.42)	0.01
	6 day(2.70±0.57)	7 day(3.60±0.42)	0.04

## Sheet: Table S3 Inflammation score
Label	group 1(Mean±std)	group 2(Mean±std)	Rank Sum Test	Kruskal-Wallis rank sum test
Inflammation	Control(0.50±0.50)	3 day(0.80±0.27)	0.36	1.4e-4
	Control(0.50±0.50)	4 day(1.30±0.45)	0.04
	Control(0.50±0.50)	5 day(1.60±0.42)	0.02
	Control(0.50±0.50)	6 day(2.60±0.42)	0.01
	Control(0.50±0.50)	7 day(3.50±0.50)	0.01
	3 day(0.80±0.27)	4 day(1.30±0.45)	0.08
	3 day(0.80±0.27)	5 day(1.60±0.42)	0.02
	3 day(0.80±0.27)	6 day(2.60±0.42)	0.01
	3 day(0.80±0.27)	7 day(3.50±0.50)	0.01
	4 day(1.30±0.45)	5 day(1.60±0.42)	0.32
	4 day(1.30±0.45)	6 day(2.60±0.42)	0.01
	4 day(1.30±0.45)	7 day(3.50±0.50)	0.01
	5 day(1.60±0.42)	6 day(2.60±0.42)	0.02
	5 day(1.60±0.42)	7 day(3.50±0.50)	0.01
	6 day(2.60±0.42)	7 day(3.50±0.50)	0.03

## Sheet: Table S4 Schmidt score
Label	group 1(Mean±std)	group 2(Mean±std)	Rank Sum Test	Kruskal-Wallis rank sum test
Schmidt score	Control(0.70±0.27)	3 day(3.00±1.17)	0.01	3.3e-5
	Control(0.70±0.27)	4 day(5.10±0.65)	0.01
	Control(0.70±0.27)	5 day(6.40±0.42)	0.01
	Control(0.70±0.27)	6 day(9.60±0.96)	0.01
	Control(0.70±0.27)	7 day(11.70±0.57)	0.01
	3 day(3.00±1.17)	4 day(5.10±0.65)	0.01
	3 day(3.00±1.17)	5 day(6.40±0.42)	0.01
	3 day(3.00±1.17)	6 day(9.60±0.96)	0.01
	3 day(3.00±1.17)	7 day(11.70±0.57)	0.01
	4 day(5.10±0.65)	5 day(6.40±0.42)	0.02
	4 day(5.10±0.65)	6 day(9.60±0.96)	0.01
	4 day(5.10±0.65)	7 day(11.70±0.57)	0.01
	5 day(6.40±0.42)	6 day(9.60±0.96)	0.01
	5 day(6.40±0.42)	7 day(11.70±0.57)	0.01
	6 day(9.60±0.96)	7 day(11.70±0.57)	0.01
